# Supplementary material for: Helicobacter hepaticus CdtB Triggers Colonic Mucosal Barrier Disruption in Mice via Epithelial Tight Junction Impairment Mediated by MLCK/pMLC2 Signaling Pathway
Source: Vet Sci. 2025 Feb 14;12(2):174. doi: 10.3390/vetsci12020174 (PMC11860670; doi:10.3390/vetsci12020174)
Supplement: Supplementary file 1 [file vetsci-12-00174-s001.zip]

Archive with 1 entries (1 files):
- vetsci-3428211-supplementary.pdf
